# Supplementary material for: Organic–Inorganic Triethylenediamine Cu(I)-Iodides as Reusable Photoluminescent Sensors for Waterborne Pollutants
Source: Molecules. 2026 Apr 22;31(9):1384. doi: 10.3390/molecules31091384 (PMC13165235; doi:10.3390/molecules31091384)
Supplement: Supplementary file 1 [file molecules-31-01384-s001.zip]

Archive with 1 entries (1 files):
- molecules-4238867-supplementary.pdf
